# Supplementary material for: A “Green” Homogenate Extraction Coupled with UHPLC-MS for the Rapid Determination of Diterpenoids in Croton Crassifolius
Source: Molecules. 2019 Feb 15;24(4):694. doi: 10.3390/molecules24040694 (PMC6413027; doi:10.3390/molecules24040694)
Supplement: Supplementary file 1 [file molecules-24-00694-s001.zip]

Archive with 1 entries (1 files):
- molecules-443449-SI.pdf
